# Supplementary material for: Breathing Re-Education and Phenotypes of Sleep Apnea: A Review
Source: J Clin Med. 2021 Jan 26;10(3):471. doi: 10.3390/jcm10030471 (PMC7865730; doi:10.3390/jcm10030471)
Supplement: Supplementary file 1 [file jcm-10-00471-s001.zip]

Archive with 10 entries (7 files):
- videos para J Clin Med/
- videos para J Clin Med/.DS_Store
- __MACOSX/
- __MACOSX/videos para J Clin Med/
- __MACOSX/videos para J Clin Med/._.DS_Store
- videos para J Clin Med/VideoFig4.mp4
- __MACOSX/videos para J Clin Med/._VideoFig4.mp4
- videos para J Clin Med/VideoFig3.mp4
- __MACOSX/videos para J Clin Med/._VideoFig3.mp4
- __MACOSX/._videos para J Clin Med
